# Supplementary material for: leeHom: adaptor trimming and merging for Illumina sequencing reads
Source: Nucleic Acids Res. 2014 Aug 6;42(18):e141. doi: 10.1093/nar/gku699 (PMC4191382; doi:10.1093/nar/gku699)
Supplement: Supplementary Data [file nar_42_18_e141_s1.zip]

Archive with 1 entries (1 files):
- nar-01043-met-k-2014-File003.pdf
